# Supplementary material for: Evolution of ZW Sex Chromosomes in Ptyas Snakes (Reptilia, Colubridae): New Insights from a Molecular Cytogenetic Perspective
Source: Int J Mol Sci. 2025 May 9;26(10):4540. doi: 10.3390/ijms26104540 (PMC12111239; doi:10.3390/ijms26104540)
Supplement: Supplementary file 1 [file ijms-26-04540-s001.zip]

Archive with 1 entries (1 files):
- ijms-3580271-SI.pdf
